# Supplementary material for: A novel clustered-based detection method for shilling attack in private environments
Source: PeerJ Comput Sci. 2024 Jun 24;10:e2137. doi: 10.7717/peerj-cs.2137 (PMC11232588; doi:10.7717/peerj-cs.2137)
Supplement: Supplemental Information 1 [file peerj-cs-10-2137-s001.zip]

Archive with 16 entries (16 files):
- codes/Ant_Clustering.m
- codes/AttacksizeExperiments_JESTER.m
- codes/AttacksizeExperiments_MLP.m
- codes/Compute_Degsim.m
- codes/CreateAttackProfiles.p
- codes/FillersizeExperiments_JESTER.m
- codes/FillersizeExperiments_MLP.m
- codes/HideData.p
- codes/JesterData.mat
- codes/Make_JESTER.m
- codes/Make_MLP.m
- codes/MLP.mat
- codes/Readme.txt
- codes/segmentPopularItems.mat
- codes/targetItemsList_nuke.mat
- codes/targetItemsList_push.mat
