# Supplementary material for: A novel clustered-based detection method for shilling attack in private environments
Source: PeerJ Comput Sci. 2024 Jun 24;10:e2137. doi: 10.7717/peerj-cs.2137 (PMC11232588; doi:10.7717/peerj-cs.2137)
Supplement: Supplemental Information 1 [file peerj-cs-10-2137-s001.zip › codes/Ant_Clustering.m]

function [IDX,C]=Ant_Clustering(data,k)
%load dMLP;
deneme=data;%p=[];
thebestf=1;
q=0.90;
beta=2;
PheTrailMatrix=[];

%k=12;
m=zeros(k, size(deneme,2)); 

agent=6;
Cluster=zeros(agent, size(deneme,1)); 
newCluster=zeros(agent, size(deneme,1));
tb=zeros(size(deneme,1),agent);

for s=1:agent
for i=1:size(deneme,1)
SS1 = random('Uniform',0.7,0.8,1,k);
PheTrailMatrix(i,:)=SS1(1,:);
[mx,inx]=max(PheTrailMatrix(i,:));
Cluster(s,i)=inx;
end

end

for tt=1:5%%%iteration number
    %tt
    p=[];m=[];
  w=[];
F=[];
tb(1:size(deneme,1),:)=0;
Cluster=zeros(agent, size(deneme,1)); 
P=zeros(size(deneme,1),k);
for s=1:agent
 fitt=0;
%weight calculation


for i=1:size(deneme,1)
[mx,inx]=max(PheTrailMatrix(i,:));
Cluster(s,i)=inx;
   %end
end

for i=1:size(deneme,1)
    for j=1:k
   if  Cluster(s,i)==j
   w(i,j)=1;
   else
       w(i,j)=0;
   end
    end
end
%cluster center
for j=1:k
for v=1:size(deneme,2)
    wcount=find(w(:,j)==1);
    m(j,v) = dot(deneme(:,v),w(:,j))/size(wcount,1);
end
end


for i=1:size(deneme,1)
id = find(tb(:,s) == 0);
 randomnumber=randi(size(id,1),1,1);
index=id(randomnumber,1);


%%distance hesaplama%%%
sum1=0;


for j=1:k
  
  dist(j) = corr(deneme(index,:)', m(j,:)');

sum1=sum1+PheTrailMatrix(index,j)*(dist(j))^beta;
end
for u=1:k

P(index,u)=PheTrailMatrix(index,u)*(dist(u))^beta/sum1;
end

[mx,inx]=max(P(index,:));
Cluster(s,index)=inx;

kont=0;
if w(index,inx)~=1
    kont=1;
resetinx=find(w(index,:)==1); 
w(index,resetinx)=0;
w(index,inx)=1;
end
%cluster center hesaplama
if kont==1
for j=1:k
for v=1:size(deneme,2)
    wcount=find(w(:,j)==1);
    m(j,v) = dot(deneme(:,v),w(:,j))/size(wcount,1);
end
end

end


tb(index,s)=1;
end %bütün objeler seçimi

sumfit=0;
for i=1:size(deneme,1)
for j=1:k
   % sumfit=sumfit+w(i,j)*norm(deneme(index,:)-m(j,:));
 sumfit=sumfit+w(i,j)*corr(deneme(index,:)', m(j,:)');

end   
end


F(s,1)=sumfit;
F(s,2)=s;
end %%%%%%%%%%% end agent


F=sortrows(F,-1);

LSt=[];
 LSt(1,:)=Cluster(F(1,2),:);
 %LSt(2,:)=newCluster(F(2,2),:);


LS1=F(1:1,:);
Pls=0.01;
LS1_Rand=rand(size(deneme,1),1);
LS2_Rand=rand(size(deneme,1),1);
%LSt=[];


%% Phehoneme Trail matrix hesaplama
tphe1=0;tpheson=[];
pe=0.01;

    for i=1:size(deneme,1)
    for j=1:k
         tpheson(i,j)=(1-pe)*PheTrailMatrix(i,j);
         tphe1=0;
        %for o=1:1
        if LSt(1,i)==j
            tphe1=tphe1+(1/LS1(1,1));
        end
        %end
       tpheson(i,j)=tpheson(i,j)+tphe1;
   
    end
  end

PheTrailMatrix=tpheson;
if (LS1(1,1))>thebestf
    thebestf=LS1(1,1);
    thebestc=LSt(1,:);
    thebestf;
end

end  %%%%end iteration

%%%%[IDX, C] = MyKmeans(trainUsers, k,2);


IDX=thebestc;
C=m;
save thebestf thebestf
save thebestc thebestc
save PheTrailMatrix PheTrailMatrix
%Class=thebestc;
save C C
end
