# Supplementary material for: A novel clustered-based detection method for shilling attack in private environments
Source: PeerJ Comput Sci. 2024 Jun 24;10:e2137. doi: 10.7717/peerj-cs.2137 (PMC11232588; doi:10.7717/peerj-cs.2137)
Supplement: Supplemental Information 1 [file peerj-cs-10-2137-s001.zip › codes/AttacksizeExperiments_MLP.m]

function [pre_R, rec_R, pre_AV, rec_AV, pre_BW, rec_BW, pre_SG, rec_SG, pre_RBW, rec_RBW, pre_LH, rec_LH] = AttacksizeExperiments_MLP
load dMLP;
load targetItemsList_push;
load targetItemsList_nuke;
qp = targetItemsList_push';
qn = targetItemsList_nuke';

cd R_Push
d = dir('*.mat');
for k=1:length(d)
    fname=d(k).name;
    load(fname);
end
cd ..;

cd AV_Push
d = dir('*.mat');
for k=1:length(d)
    fname=d(k).name;
    load(fname);
end
cd ..;

cd BW_Push
d = dir('*.mat');
for k=1:length(d)
    fname=d(k).name;
    load(fname);
end
cd ..;

cd RBW_Nuke
d = dir('*.mat');
for k=1:length(d)
    fname=d(k).name;
    load(fname);
end
cd ..;

cd LH_Nuke
d = dir('*.mat');
for k=1:length(d)
    fname=d(k).name;
    load(fname);
end
cd ..;

cd SG_Push
d = dir('*.mat');
for k=1:length(d)
    fname=d(k).name;
    load(fname);
end
cd ..;
fillerSize = 25;
attackSize = [1 3 5 10 15];
load dMLP;
k=12;
for j=1:size(attackSize,2)
    as = attackSize(j);
    shillprofilesize = ceil((1000*as)/100);
    as

    for itemid=1:size(qp,2)
        fprintf('Attack_size_push_item=%d\n',itemid);
        targetItem=qp(itemid);
        fprintf('R Attack\n');
        eval(['shillingProfiles = R_' num2str(itemid) '_' num2str(fillerSize) ';']);
        shillingProfiles = shillingProfiles(1:as*10,:);
        dMLP2=[dMLP;shillingProfiles];
        trainUsers = dMLP2;
        for i=1:k
            eval(['Cluster_' num2str(i) '=[];']);
            eval(['Clusterindex_' num2str(i) '=[];']);
        end
        [IDX, C] = Ant_Clustering(trainUsers,k);
        IDX=IDX';

        for i=1:size(IDX,1)
            eval(['Cluster_' num2str(IDX(i,1)) '= [Cluster_' num2str(IDX(i,1)) '; trainUsers(i,:)];']);
            eval(['Clusterindex_' num2str(IDX(i,1)) '(' num2str(i) ',' num2str(1) ')=' num2str(i) ';']);
        end

        for i=1:size(C,1)
            eval(['activeCluster = Cluster_' num2str(i) ';']);

            simC(i)=Compute_Degsim(activeCluster,targetItem);
        end

        [maxv,mindex]=max(simC);
        targetClusterindex=[];
        eval(['targetCluster = Cluster_' num2str(mindex) ';']);
        eval(['targetClusterindex = Clusterindex_' num2str(mindex) ';']);
        indexOfRatings = targetClusterindex(:,1)~=0;
        targetClusterindex=targetClusterindex(indexOfRatings);
        shillp=find(targetClusterindex(:,1)>943);
        realprofile_false=find(targetClusterindex(:,1)<943);
        shillp_false=shillprofilesize-size(shillp,1);
        precision_R(1,itemid)=size(shillp,1)/(size(shillp,1)+size(realprofile_false,1));
        recall_R(1,itemid)=size(shillp,1)/(size(shillp,1)+shillp_false);


        %Bandwagon Attack
        fprintf('Bandwagon Attack\n');
        eval(['shillingProfiles = BW_' num2str(itemid) '_' num2str(fillerSize) ';']);
        shillingProfiles = shillingProfiles(1:as*10,:);
        dMLP2=[dMLP;shillingProfiles];
        trainUsers = dMLP2;
        for i=1:k
            eval(['Cluster_' num2str(i) '=[];']);
            eval(['Clusterindex_' num2str(i) '=[];']);
        end
        [IDX, C] = Ant_Clustering(trainUsers,k); IDX=IDX';

        for i=1:size(IDX,1)
            eval(['Cluster_' num2str(IDX(i,1)) '= [Cluster_' num2str(IDX(i,1)) '; trainUsers(i,:)];']);
            eval(['Clusterindex_' num2str(IDX(i,1)) '(' num2str(i) ',' num2str(1) ')=' num2str(i) ';']);
        end

        for i=1:size(C,1)
            eval(['activeCluster = Cluster_' num2str(i) ';']);

            simC(i)=Compute_Degsim(activeCluster,targetItem);

        end
        [maxv,mindex]=max(simC);
        targetClusterindex=[];
        eval(['targetCluster = Cluster_' num2str(mindex) ';']);
        eval(['targetClusterindex = Clusterindex_' num2str(mindex) ';']);
        indexOfRatings = targetClusterindex(:,1)~=0;
        targetClusterindex=targetClusterindex(indexOfRatings);
        shillp=find(targetClusterindex(:,1)>943);
        realprofile_false=find(targetClusterindex(:,1)<943);
        shillp_false=shillprofilesize-size(shillp,1);
        precision_BW(1,itemid)=size(shillp,1)/(size(shillp,1)+size(realprofile_false,1));
        recall_BW(1,itemid)=size(shillp,1)/(size(shillp,1)+shillp_false);

        %AV attack
        fprintf('AV Attack\n');
        eval(['shillingProfiles = AV_' num2str(itemid) '_' num2str(fillerSize) ';']);
        shillingProfiles = shillingProfiles(1:as*10,:);
        dMLP2=[dMLP;shillingProfiles];
        trainUsers = dMLP2;
        for i=1:k
            eval(['Cluster_' num2str(i) '=[];']);
            eval(['Clusterindex_' num2str(i) '=[];']);
        end
        [IDX, C] = Ant_Clustering(trainUsers,k);         IDX=IDX';

        for i=1:size(IDX,1)
            eval(['Cluster_' num2str(IDX(i,1)) '= [Cluster_' num2str(IDX(i,1)) '; trainUsers(i,:)];']);
            eval(['Clusterindex_' num2str(IDX(i,1)) '(' num2str(i) ',' num2str(1) ')=' num2str(i) ';']);
        end

        for i=1:size(C,1)
            eval(['activeCluster = Cluster_' num2str(i) ';']);

            simC(i)=Compute_Degsim(activeCluster,targetItem);
        end
        [maxv,mindex]=max(simC);
        targetClusterindex=[];
        eval(['targetCluster = Cluster_' num2str(mindex) ';']);
        eval(['targetClusterindex = Clusterindex_' num2str(mindex) ';']);
        indexOfRatings = targetClusterindex(:,1)~=0;
        targetClusterindex=targetClusterindex(indexOfRatings);
        shillp=find(targetClusterindex(:,1)>943);
        realprofile_false=find(targetClusterindex(:,1)<943);
        shillp_false=shillprofilesize-size(shillp,1);
        precision_AV(1,itemid)=size(shillp,1)/(size(shillp,1)+size(realprofile_false,1));
        recall_AV(1,itemid)=size(shillp,1)/(size(shillp,1)+shillp_false);

        %Segment Attack %%%%%%%%%%%%%%%
        fprintf('SG Attack\n');
        eval(['shillingProfiles = SG_' num2str(itemid) '_' num2str(fillerSize) ';']);
        shillingProfiles = shillingProfiles(1:as*10,:);
        dMLP2=[dMLP;shillingProfiles];
        trainUsers = dMLP2;
        for i=1:k
            eval(['Cluster_' num2str(i) '=[];']);
            eval(['Clusterindex_' num2str(i) '=[];']);
        end
        [IDX, C] = Ant_Clustering(trainUsers,k);
        IDX=IDX';

        for i=1:size(IDX,1)
            eval(['Cluster_' num2str(IDX(i,1)) '= [Cluster_' num2str(IDX(i,1)) '; trainUsers(i,:)];']);
            eval(['Clusterindex_' num2str(IDX(i,1)) '(' num2str(i) ',' num2str(1) ')=' num2str(i) ';']);
        end

        for i=1:size(C,1)
            eval(['activeCluster = Cluster_' num2str(i) ';']);
            %simC(i)=compute_cluster_sim(activeCluster,C(i,:));
            simC(i)=Compute_Degsim(activeCluster,targetItem);
        end
        [maxv,mindex]=max(simC);
        targetClusterindex=[];
        eval(['targetCluster = Cluster_' num2str(mindex) ';']);
        eval(['targetClusterindex = Clusterindex_' num2str(mindex) ';']);
        indexOfRatings = targetClusterindex(:,1)~=0;
        targetClusterindex=targetClusterindex(indexOfRatings);
        shillp=find(targetClusterindex(:,1)>943);
        realprofile_false=find(targetClusterindex(:,1)<943);
        shillp_false=shillprofilesize-size(shillp,1);
        precision_SG(1,itemid)=size(shillp,1)/(size(shillp,1)+size(realprofile_false,1));
        recall_SG(1,itemid)=size(shillp,1)/(size(shillp,1)+shillp_false);


    end
    %%% Nuke Attack


    for itemid=1:size(qn,2)
        fprintf('Attack_size_nuke_item=%d\n',itemid);
        targetItem=qn(itemid);
        %AV attack
        fprintf('RBW Attack\n');
        eval(['shillingProfiles = RBW_' num2str(itemid) '_' num2str(fillerSize) ';']);
        shillingProfiles = shillingProfiles(1:as*10,:);
        dMLP2=[dMLP;shillingProfiles];
        trainUsers = dMLP2;
        for i=1:k
            eval(['Cluster_' num2str(i) '=[];']);
            eval(['Clusterindex_' num2str(i) '=[];']);
        end
        [IDX, C] = Ant_Clustering(trainUsers,k);         IDX=IDX';

        for i=1:size(IDX,1)
            eval(['Cluster_' num2str(IDX(i,1)) '= [Cluster_' num2str(IDX(i,1)) '; trainUsers(i,:)];']);
            eval(['Clusterindex_' num2str(IDX(i,1)) '(' num2str(i) ',' num2str(1) ')=' num2str(i) ';']);
        end

        for i=1:size(C,1)
            eval(['activeCluster = Cluster_' num2str(i) ';']);
            %simC(i)=compute_cluster_sim(activeCluster,C(i,:));
            simC(i)=Compute_Degsim(activeCluster,targetItem);
        end
        [maxv,mindex]=max(simC);
        targetClusterindex=[];
        eval(['targetCluster = Cluster_' num2str(mindex) ';']);
        eval(['targetClusterindex = Clusterindex_' num2str(mindex) ';']);
        indexOfRatings = targetClusterindex(:,1)~=0;
        targetClusterindex=targetClusterindex(indexOfRatings);
        shillp=find(targetClusterindex(:,1)>943);
        realprofile_false=find(targetClusterindex(:,1)<943);
        shillp_false=shillprofilesize-size(shillp,1);
        precision_RBW(1,itemid)=size(shillp,1)/(size(shillp,1)+size(realprofile_false,1));
        recall_RBW(1,itemid)=size(shillp,1)/(size(shillp,1)+shillp_false);

        %Love Hate attack
        fprintf('LH Attack\n');
        eval(['shillingProfiles = LH_' num2str(itemid) '_' num2str(fillerSize) ';']);
        shillingProfiles = shillingProfiles(1:as*10,:);
        dMLP2=[dMLP;shillingProfiles];
        trainUsers = dMLP2;
        for i=1:k
            eval(['Cluster_' num2str(i) '=[];']);
            eval(['Clusterindex_' num2str(i) '=[];']);
        end
        [IDX, C] = Ant_Clustering(trainUsers,k);         IDX=IDX';

        for i=1:size(IDX,1)
            eval(['Cluster_' num2str(IDX(i,1)) '= [Cluster_' num2str(IDX(i,1)) '; trainUsers(i,:)];']);
            eval(['Clusterindex_' num2str(IDX(i,1)) '(' num2str(i) ',' num2str(1) ')=' num2str(i) ';']);
        end

        for i=1:size(C,1)
            eval(['activeCluster = Cluster_' num2str(i) ';']);

            simC(i)=Compute_Degsim(activeCluster,targetItem);
        end
        [maxv,mindex]=max(simC);
        targetClusterindex=[];
        eval(['targetCluster = Cluster_' num2str(mindex) ';']);
        eval(['targetClusterindex = Clusterindex_' num2str(mindex) ';']);
        indexOfRatings = targetClusterindex(:,1)~=0;
        targetClusterindex=targetClusterindex(indexOfRatings);
        shillp=find(targetClusterindex(:,1)>943);
        realprofile_false=find(targetClusterindex(:,1)<943);
        shillp_false=shillprofilesize-size(shillp,1);
        precision_LH(1,itemid)=size(shillp,1)/(size(shillp,1)+size(realprofile_false,1));
        recall_LH(1,itemid)=size(shillp,1)/(size(shillp,1)+shillp_false);

    end


    pre_R(1,j)= mean(precision_R(1,:));
    rec_R(1,j)=mean(recall_R(1,:));
    pre_AV(1,j)= mean(precision_AV(1,:));
    rec_AV(1,j)=mean(recall_AV(1,:));

    pre_BW(1,j)= mean(precision_BW(1,:));
    rec_BW(1,j)=mean(recall_BW(1,:));

    pre_SG(1,j)= mean(precision_SG(1,:));
    rec_SG(1,j)=mean(recall_SG(1,:));

    pre_RBW(1,j)= mean(precision_RBW(1,:));
    rec_RBW(1,j)=mean(recall_RBW(1,:));

    pre_LH(1,j)= mean(precision_LH(1,:));
    rec_LH(1,j)=mean(recall_LH(1,:));
end

end
