# Supplementary material for: A novel clustered-based detection method for shilling attack in private environments
Source: PeerJ Comput Sci. 2024 Jun 24;10:e2137. doi: 10.7717/peerj-cs.2137 (PMC11232588; doi:10.7717/peerj-cs.2137)
Supplement: Supplemental Information 1 [file peerj-cs-10-2137-s001.zip › codes/Compute_Degsim.m]

function [DegSim]= Compute_Degsim(data,targetItem)
dMLP2=data;
neighbors = size(data,1)-1;
AvgSim2=[];

 for auidx=1:size(dMLP2,1)      
        activeUser = dMLP2(auidx,:);
            trainUsers = dMLP2;
            trainUsers(auidx,:)=[];
            
           
            tmpActiveUser = activeUser;
            tmpActiveUser(targetItem) = 0;
            possibleNeighbors=[];
            sim=[];

            for useridx=1:size(trainUsers,1)
             
               coRated(useridx) = nnz((trainUsers(useridx,:) & activeUser));
            end
            for tuidx=1:size(trainUsers,1)
              sim(1,tuidx) = (dot(trainUsers(tuidx,:), activeUser))./coRated(tuidx);
             
                
            end
            %
           
            coRated=[];
            
            
        
            % produce prediction normally
            [Y,I]=sort(sim,'descend');
            if size(trainUsers,1)>neighbors, limit=neighbors;
            else limit=size(trainUsers,1); end
            simt=0;
            for k=1:limit % 60 tane komþuyu alýrýz
                if Y(k) > 0
                    simt = simt + Y(k);
                end
            end
            if limit>0
                AvgSim2(auidx,1)=simt;%/limit;
            else
                AvgSim2(auidx,1)=0;
            end
 end

DegSim=AvgSim2/limit;
 DegSim=sum(AvgSim2,1);

end
