# Supplementary material for: A novel clustered-based detection method for shilling attack in private environments
Source: PeerJ Comput Sci. 2024 Jun 24;10:e2137. doi: 10.7717/peerj-cs.2137 (PMC11232588; doi:10.7717/peerj-cs.2137)
Supplement: Supplemental Information 1 [file peerj-cs-10-2137-s001.zip › codes/Readme.txt]

A novel clustered-based detection method for shilling attack in private environments

This programme was developed using Matlab R2022b version.

Dataset files: MLP.mat and JesterData.mat

In order to run the code for MLP DataSet just run Make_MLP.m file. Make_MLP.m aşağıdak işlemleri sırasıyla gerçekleştirir.
	-	The programme first hides the MLP data using the HideData.p function
	-	Then it creates profiles for each attack model with the CreateAttackProfiles.p function.
	-	Profiles are created for each item (50 items) and for each filler size value.
	-	Then the FillersizeExperiments_MLP function is called to calculate the presison and recall values for each filler size value (fillerSize = [5 10 15 25 50]). 
	-	For each attack model, the attack profiles created for each filler size value are added to the hidden dataset.
	-	Then the AttacksizeExperiments_MLP.m function is called to calculate the precision and recall values for each attack size (attackSize = [1 3 5 10 15]).

The filler size and attack size results for all attack models are saved as Matlab.mat file. The implementation may take some time due to the complexity of the ant colony clustering algorithm. 

For the Jester data set, the Make_JESTER.m file is called and produces results similar to the above steps.
